# Supplementary material for: Identification of Potential Antimalarial Drug Candidates Targeting Falcipain-2 Protein of Malaria Parasite—A Computational Strategy
Source: BioTech (Basel). 2022 Nov 30;11(4):54. doi: 10.3390/biotech11040054 (PMC9775493; doi:10.3390/biotech11040054)
Supplement: Supplementary file 1 [file biotech-11-00054-s001.zip]

Archive with 1 entries (1 files):
- biotech-2049048-supplementary.pdf
